# Supplementary material for: Transcriptome Analysis of Male and Female Mature Gonads of Silver Sillago (Sillago sihama)
Source: Genes (Basel). 2019 Feb 11;10(2):129. doi: 10.3390/genes10020129 (PMC6409516; doi:10.3390/genes10020129)
Supplement: Supplementary file 1 [file genes-10-00129-s001.zip]

Archive with 6 entries (6 files):
- Supplementary Materials/File S1. Scripts used for quality filtering, transcriptome assembly, and expression analyses.doc
- Supplementary Materials/Table S1 Primers used in real-time PCR.docx
- Supplementary Materials/Table S2 237 KEGG pathways in 9,806 unigenes.xls
- Supplementary Materials/Table S3 Ss_M-vs-Ss_F GO Enrichment.xlsx
- Supplementary Materials/Table S4 Top 27 KEGG pathways significantly enriched by DEGs.docx
- Supplementary Materials/Table S5 Validation of the RNA-seq data by qRT-PCR.docx
