# Supplementary material for: Transcriptome Analysis of Male and Female Mature Gonads of Silver Sillago (Sillago sihama)
Source: Genes (Basel). 2019 Feb 11;10(2):129. doi: 10.3390/genes10020129 (PMC6409516; doi:10.3390/genes10020129)
Supplement: Supplementary file 1 [file genes-10-00129-s001.zip › Supplementary Materials/Table S2 237 KEGG pathways in 9,806 unigenes.xls]

## Sheet: Sillago_sihama-Unigene.fa.path
#	Pathway	All genes with pathway annotation (9806)	Pathway ID
1	Metabolic pathways	2377	ko01100
2	Biosynthesis of secondary metabolites	894	ko01110
3	Biosynthesis of antibiotics	622	ko01130
4	Endocytosis	595	ko04144
5	Ribosome	566	ko03010
6	Microbial metabolism in diverse environments	553	ko01120
7	Focal adhesion	535	ko04510
8	Calcium signaling pathway	514	ko04020
9	MAPK signaling pathway	508	ko04010
10	Neuroactive ligand-receptor interaction	458	ko04080
11	Carbon metabolism	428	ko01200
12	Regulation of actin cytoskeleton	414	ko04810
13	Protein processing in endoplasmic reticulum	375	ko04141
14	Phagosome	374	ko04145
15	Tight junction	358	ko04530
16	Adrenergic signaling in cardiomyocytes	356	ko04261
17	Purine metabolism	322	ko00230
18	Wnt signaling pathway	316	ko04310
19	RNA transport	306	ko03013
20	FoxO signaling pathway	285	ko04068
21	Vascular smooth muscle contraction	283	ko04270
22	Biosynthesis of amino acids	282	ko01230
23	Cell adhesion molecules (CAMs)	275	ko04514
24	Insulin signaling pathway	274	ko04910
25	Oxidative phosphorylation	273	ko00190
26	Lysosome	272	ko04142
27	Cytokine-cytokine receptor interaction	261	ko04060
28	Ubiquitin mediated proteolysis	257	ko04120
29	Gap junction	257	ko04540
30	Spliceosome	246	ko03040
31	Adherens junction	243	ko04520
32	Phosphatidylinositol signaling system	241	ko04070
33	Glycolysis / Gluconeogenesis	238	ko00010
34	ECM-receptor interaction	233	ko04512
35	GnRH signaling pathway	229	ko04912
36	Melanogenesis	215	ko04916
37	ErbB signaling pathway	210	ko04012
38	Oocyte meiosis	209	ko04114
39	Jak-STAT signaling pathway	189	ko04630
40	Cell cycle	186	ko04110
41	Cardiac muscle contraction	174	ko04260
42	TGF-beta signaling pathway	174	ko04350
43	Inositol phosphate metabolism	168	ko00562
44	Peroxisome	165	ko04146
45	mRNA surveillance pathway	164	ko03015
46	Progesterone-mediated oocyte maturation	164	ko04914
47	Glycerophospholipid metabolism	163	ko00564
48	Lysine degradation	160	ko00310
49	RNA degradation	154	ko03018
50	Apoptosis	150	ko04210
51	Notch signaling pathway	147	ko04330
52	Adipocytokine signaling pathway	141	ko04920
53	Pyrimidine metabolism	139	ko00240
54	mTOR signaling pathway	138	ko04150
55	Toll-like receptor signaling pathway	136	ko04620
56	VEGF signaling pathway	133	ko04370
57	Glyoxylate and dicarboxylate metabolism	130	ko00630
58	Pyruvate metabolism	127	ko00620
59	Glycerolipid metabolism	117	ko00561
60	Alanine, aspartate and glutamate metabolism	116	ko00250
61	Citrate cycle (TCA cycle)	115	ko00020
62	Cysteine and methionine metabolism	113	ko00270
63	Amino sugar and nucleotide sugar metabolism	112	ko00520
64	PPAR signaling pathway	112	ko03320
65	Starch and sucrose metabolism	110	ko00500
66	p53 signaling pathway	108	ko04115
67	Glycine, serine and threonine metabolism	105	ko00260
68	Fatty acid metabolism	104	ko01212
69	Fructose and mannose metabolism	101	ko00051
70	Fatty acid degradation	99	ko00071
71	Hedgehog signaling pathway	99	ko04340
72	ABC transporters	93	ko02010
73	Arginine and proline metabolism	92	ko00330
74	NOD-like receptor signaling pathway	92	ko04621
75	Proteasome	90	ko03050
76	Sphingolipid metabolism	89	ko00600
77	Retinol metabolism	89	ko00830
78	Ribosome biogenesis in eukaryotes	89	ko03008
79	Glutathione metabolism	88	ko00480
80	N-Glycan biosynthesis	88	ko00510
81	Valine, leucine and isoleucine degradation	86	ko00280
82	Pentose phosphate pathway	85	ko00030
83	Tryptophan metabolism	85	ko00380
84	RIG-I-like receptor signaling pathway	82	ko04622
85	Arachidonic acid metabolism	75	ko00590
86	Tyrosine metabolism	73	ko00350
87	Pentose and glucuronate interconversions	71	ko00040
88	Arginine biosynthesis	70	ko00220
89	Metabolism of xenobiotics by cytochrome P450	70	ko00980
90	Steroid hormone biosynthesis	69	ko00140
91	Aminoacyl-tRNA biosynthesis	68	ko00970
92	Galactose metabolism	66	ko00052
93	Propanoate metabolism	65	ko00640
94	Drug metabolism - cytochrome P450	65	ko00982
95	Fanconi anemia pathway	65	ko03460
96	Drug metabolism - other enzymes	64	ko00983
97	2-Oxocarboxylic acid metabolism	64	ko01210
98	Other types of O-glycan biosynthesis	63	ko00514
99	SNARE interactions in vesicular transport	59	ko04130
100	Porphyrin and chlorophyll metabolism	58	ko00860
101	Nucleotide excision repair	58	ko03420
102	Dorso-ventral axis formation	58	ko04320
103	beta-Alanine metabolism	55	ko00410
104	Biosynthesis of unsaturated fatty acids	55	ko01040
105	Ether lipid metabolism	54	ko00565
106	Mucin type O-glycan biosynthesis	50	ko00512
107	Cytosolic DNA-sensing pathway	50	ko04623
108	Regulation of autophagy	47	ko04140
109	Ascorbate and aldarate metabolism	46	ko00053
110	Nicotinate and nicotinamide metabolism	45	ko00760
111	Nitrogen metabolism	45	ko00910
112	Basal transcription factors	45	ko03022
113	Phototransduction	45	ko04744
114	Fatty acid elongation	44	ko00062
115	RNA polymerase	44	ko03020
116	Glycosaminoglycan biosynthesis - heparan sulfate / heparin	42	ko00534
117	Histidine metabolism	40	ko00340
118	One carbon pool by folate	40	ko00670
119	DNA replication	40	ko03030
120	Base excision repair	40	ko03410
121	Fatty acid biosynthesis	39	ko00061
122	Homologous recombination	39	ko03440
123	Glycosphingolipid biosynthesis - lacto and neolacto series	38	ko00601
124	Protein export	36	ko03060
125	Intestinal immune network for IgA production	35	ko04672
126	Phenylalanine metabolism	32	ko00360
127	Butanoate metabolism	32	ko00650
128	Steroid biosynthesis	31	ko00100
129	Selenocompound metabolism	31	ko00450
130	Terpenoid backbone biosynthesis	30	ko00900
131	Glycosaminoglycan biosynthesis - keratan sulfate	29	ko00533
132	Linoleic acid metabolism	29	ko00591
133	Primary bile acid biosynthesis	28	ko00120
134	Glycosaminoglycan biosynthesis - chondroitin sulfate / dermatan sulfate	28	ko00532
135	alpha-Linolenic acid metabolism	28	ko00592
136	Glycosaminoglycan degradation	27	ko00531
137	Oxytocin signaling pathway	27	ko04921
138	Estrogen signaling pathway	26	ko04915
139	Glycosphingolipid biosynthesis - ganglio series	25	ko00604
140	Glycosylphosphatidylinositol(GPI)-anchor biosynthesis	23	ko00563
141	Longevity regulating pathway - multiple species	23	ko04213
142	Antigen processing and presentation	23	ko04612
143	Taurine and hypotaurine metabolism	22	ko00430
144	Other glycan degradation	22	ko00511
145	Degradation of aromatic compounds	22	ko01220
146	Mismatch repair	22	ko03430
147	cAMP signaling pathway	22	ko04024
148	Sulfur relay system	21	ko04122
149	Cyanoamino acid metabolism	20	ko00460
150	Folate biosynthesis	20	ko00790
151	Sulfur metabolism	20	ko00920
152	cGMP - PKG signaling pathway	20	ko04022
153	Ubiquinone and other terpenoid-quinone biosynthesis	19	ko00130
154	Rap1 signaling pathway	19	ko04015
155	Hippo signaling pathway	19	ko04390
156	Vitamin B6 metabolism	18	ko00750
157	Pantothenate and CoA biosynthesis	18	ko00770
158	Renin secretion	18	ko04924
159	Bile secretion	18	ko04976
160	Phenylalanine, tyrosine and tryptophan biosynthesis	17	ko00400
161	Circadian entrainment	17	ko04713
162	Salivary secretion	16	ko04970
163	Non-homologous end-joining	15	ko03450
164	PI3K-Akt signaling pathway	15	ko04151
165	Dopaminergic synapse	15	ko04728
166	Glycosphingolipid biosynthesis - globo series	14	ko00603
167	Neurotrophin signaling pathway	14	ko04722
168	Thyroid hormone signaling pathway	13	ko04919
169	Hippo signaling pathway -fly	12	ko04391
170	Long-term potentiation	12	ko04720
171	Synthesis and degradation of ketone bodies	11	ko00072
172	Ras signaling pathway	11	ko04014
173	Platelet activation	11	ko04611
174	Leukocyte transendothelial migration	11	ko04670
175	Synaptic vesicle cycle	11	ko04721
176	Proximal tubule bicarbonate reclamation	11	ko04964
177	Inflammatory mediator regulation of TRP channels	10	ko04750
178	Glucagon signaling pathway	10	ko04922
179	Gastric acid secretion	10	ko04971
180	D-Glutamine and D-glutamate metabolism	9	ko00471
181	Aldosterone synthesis and secretion	9	ko04925
182	Pancreatic secretion	9	ko04972
183	Valine, leucine and isoleucine biosynthesis	8	ko00290
184	Chemokine signaling pathway	8	ko04062
185	Longevity regulating pathway - worm	8	ko04212
186	Retrograde endocannabinoid signaling	8	ko04723
187	Glutamatergic synapse	8	ko04724
188	Long-term depression	8	ko04730
189	Thyroid hormone synthesis	8	ko04918
190	Butirosin and neomycin biosynthesis	7	ko00524
191	Serotonergic synapse	7	ko04726
192	Olfactory transduction	7	ko04740
193	Insulin secretion	7	ko04911
194	Collecting duct acid secretion	7	ko04966
195	Protein digestion and absorption	7	ko04974
196	Thiamine metabolism	6	ko00730
197	Riboflavin metabolism	6	ko00740
198	NF-kappa B signaling pathway	6	ko04064
199	HIF-1 signaling pathway	6	ko04066
200	Phospholipase D signaling pathway	6	ko04072
201	Axon guidance	6	ko04360
202	Cholinergic synapse	6	ko04725
203	Sphingolipid signaling pathway	5	ko04071
204	Endocrine and other factor-regulated calcium reabsorption	5	ko04961
205	AMPK signaling pathway	4	ko04152
206	Signaling pathways regulating pluripotency of stem cells	4	ko04550
207	T cell receptor signaling pathway	4	ko04660
208	Fc gamma R-mediated phagocytosis	4	ko04666
209	Circadian rhythm	4	ko04710
210	GABAergic synapse	4	ko04727
211	Vasopressin-regulated water reabsorption	4	ko04962
212	Biotin metabolism	3	ko00780
213	Lipoic acid metabolism	3	ko00785
214	Longevity regulating pathway - mammal	3	ko04211
215	Natural killer cell mediated cytotoxicity	3	ko04650
216	B cell receptor signaling pathway	3	ko04662
217	Fc epsilon RI signaling pathway	3	ko04664
218	Prolactin signaling pathway	3	ko04917
219	Aldosterone-regulated sodium reabsorption	3	ko04960
220	Carbohydrate digestion and absorption	3	ko04973
221	Mineral absorption	3	ko04978
222	Caffeine metabolism	2	ko00232
223	Lysine biosynthesis	2	ko00300
224	D-Arginine and D-ornithine metabolism	2	ko00472
225	Complement and coagulation cascades	2	ko04610
226	Ovarian Steroidogenesis	2	ko04913
227	Fat digestion and absorption	2	ko04975
228	Insect hormone biosynthesis	1	ko00981
229	MAPK signaling pathway - fly	1	ko04013
230	Osteoclast differentiation	1	ko04380
231	Renin-angiotensin system	1	ko04614
232	Hematopoietic cell lineage	1	ko04640
233	TNF signaling pathway	1	ko04668
234	Taste transduction	1	ko04742
235	Phototransduction - fly	1	ko04745
236	Regulation of lipolysis in adipocyte	1	ko04923
237	Vitamin digestion and absorption	1	ko04977
