# Supplementary material for: Transcriptome Analysis of Male and Female Mature Gonads of Silver Sillago (Sillago sihama)
Source: Genes (Basel). 2019 Feb 11;10(2):129. doi: 10.3390/genes10020129 (PMC6409516; doi:10.3390/genes10020129)
Supplement: Supplementary file 1 [file genes-10-00129-s001.zip › Supplementary Materials/Table S3 Ss_M-vs-Ss_F GO Enrichment.xlsx]

## Sheet: Sheet1
Cellular Component
GO ID	Description	Genes	pvalue	fdr
GO:0031224	intrinsic component of membrane	546	6.69143e-21	1.54572e-18
GO:0016020	membrane	639	3.34249e-15	3.86058e-13
GO:0044425	membrane part	573	6.51318e-15	5.01515e-13
GO:0015629	actin cytoskeleton	28	0.00624992	0.360933
GO:0005886	plasma membrane	68	0.0159195	0.6129
GO:0071944	cell periphery	68	0.0159195	0.6129
GO:0098862	cluster of actin-based cell projections	4	0.0202307	0.667613
GO:0044459	plasma membrane part	53	0.0322599	0.826725
GO:0016021	integral component of membrane	55	0.0396628	0.826725
GO:0034704	calcium channel complex	8	0.0402625	0.826725
Molecular Function
GO:0060089	molecular transducer activity	175	1.01806e-10	5.05977e-08
GO:0004872	receptor activity	146	1.11963e-09	2.78229e-07
GO:0099600	transmembrane receptor activity	117	2.11247e-09	3.49966e-07
GO:0004871	signal transducer activity	129	4.01309e-09	4.98626e-07
GO:0038023	signaling receptor activity	119	2.0728e-08	2.06036e-06
GO:0004888	transmembrane signaling receptor activity	95	2.08988e-07	1.73111e-05
GO:0004930	G-protein coupled receptor activity	40	3.84564e-07	2.73041e-05
GO:0001071	nucleic acid binding transcription factor activity	134	1.11949e-06	6.95484e-05
GO:0015291	secondary active transmembrane transporter activity	32	1.31201e-06	7.24519e-05
GO:0022836	gated channel activity	38	5.62411e-06	0.000279518
GO:0005216	ion channel activity	65	8.25879e-06	0.000373147
GO:0022838	substrate-specific channel activity	65	1.85555e-05	0.000768508
GO:0015267	channel activity	66	2.60497e-05	0.000924765
GO:0022803	passive transmembrane transporter activity	66	2.60497e-05	0.000924765
GO:0001653	peptide receptor activity	24	5.49337e-05	0.00169016
GO:0008528	G-protein coupled peptide receptor activity	24	5.49337e-05	0.00169016
GO:0005215	transporter activity	180	5.78124e-05	0.00169016
GO:0008509	anion transmembrane transporter activity	34	0.000102323	0.00269544
GO:0005261	cation channel activity	38	0.000103045	0.00269544
GO:0015081	sodium ion transmembrane transporter activity	9	0.000168156	0.00406919
GO:0046873	metal ion transmembrane transporter activity	37	0.000171938	0.00406919
GO:0022857	transmembrane transporter activity	154	0.000187798	0.00424253
GO:0015075	ion transmembrane transporter activity	129	0.000256587	0.00554452
GO:0003677	DNA binding	128	0.000274454	0.00568348
GO:0005342	organic acid transmembrane transporter activity	21	0.000387187	0.00769727
GO:0022804	active transmembrane transporter activity	47	0.000432881	0.00827469
GO:0022891	substrate-specific transmembrane transporter activity	132	0.000460417	0.00847507
GO:0042578	phosphoric ester hydrolase activity	79	0.00064718	0.0114874
GO:0008514	organic anion transmembrane transporter activity	20	0.000724488	0.0124162
GO:0046943	carboxylic acid transmembrane transporter activity	19	0.0013372	0.0221529
GO:0015276	ligand-gated ion channel activity	24	0.0014864	0.0230856
GO:0022834	ligand-gated channel activity	24	0.0014864	0.0230856
GO:0016763	transferase activity, transferring pentosyl groups	14	0.00176066	0.0257398
GO:0016788	hydrolase activity, acting on ester bonds	106	0.00176087	0.0257398
GO:0022843	voltage-gated cation channel activity	6	0.00305536	0.0433861
GO:0005244	voltage-gated ion channel activity	9	0.00401341	0.0498123
GO:0005262	calcium channel activity	9	0.00401341	0.0498123
GO:0015085	calcium ion transmembrane transporter activity	9	0.00401341	0.0498123
GO:0022832	voltage-gated channel activity	9	0.00401341	0.0498123
GO:0072509	divalent inorganic cation transmembrane transporter activity	9	0.00401341	0.0498123
GO:0022892	substrate-specific transporter activity	142	0.00410927	0.0498123
GO:0045125	bioactive lipid receptor activity	5	0.00802726	0.0949892
GO:0015293	symporter activity	8	0.00874847	0.098818
GO:0015294	solute:cation symporter activity	8	0.00874847	0.098818
GO:0016757	transferase activity, transferring glycosyl groups	45	0.0136652	0.150925
GO:0005227	calcium activated cation channel activity	6	0.0144121	0.1524
GO:0022839	ion gated channel activity	6	0.0144121	0.1524
GO:0042277	peptide binding	7	0.0187012	0.189945
GO:0043169	cation binding	466	0.018727	0.189945
GO:0005343	organic acid:sodium symporter activity	4	0.021083	0.205456
GO:0015370	solute:sodium symporter activity	4	0.021083	0.205456
GO:0005057	receptor signaling protein activity	11	0.0237767	0.22725
GO:0016791	phosphatase activity	42	0.026616	0.249588
GO:0001637	G-protein coupled chemoattractant receptor activity	5	0.0328867	0.293078
GO:0015301	anion:anion antiporter activity	5	0.0328867	0.293078
GO:0008324	cation transmembrane transporter activity	76	0.0330229	0.293078
GO:0004702	receptor signaling protein serine/threonine kinase activity	10	0.0417551	0.361271
GO:0009975	cyclase activity	9	0.0426803	0.361271
GO:0004497	monooxygenase activity	8	0.0428873	0.361271
GO:0008092	cytoskeletal protein binding	43	0.0456987	0.378537
Biological Process
GO:0031365	N-terminal protein amino acid modification	5	0.00711725	0.260143
GO:0042439	ethanolamine-containing compound metabolic process	5	0.00711725	0.260143
GO:0032989	cellular component morphogenesis	62	0.00862064	0.30827
GO:0051146	striated muscle cell differentiation	19	0.0087782	0.30827
GO:0006816	calcium ion transport	24	0.0097493	0.335789
GO:0003018	vascular process in circulatory system	11	0.0103969	0.34483
GO:0006936	muscle contraction	11	0.0103969	0.34483
GO:0060429	epithelium development	41	0.0116583	0.379636
GO:0006865	amino acid transport	6	0.0126182	0.390516
GO:0007626	locomotory behavior	6	0.0126182	0.390516
GO:1902578	single-organism localization	207	0.0126465	0.390516
GO:0016311	dephosphorylation	35	0.014562	0.439461
GO:0007610	behavior	17	0.0153117	0.439461
GO:0015698	inorganic anion transport	17	0.0153117	0.439461
GO:0048598	embryonic morphogenesis	54	0.0159657	0.439461
GO:0007399	nervous system development	104	0.0161458	0.439461
GO:0019221	cytokine-mediated signaling pathway	7	0.0161752	0.439461
GO:0071345	cellular response to cytokine stimulus	7	0.0161752	0.439461
GO:0042692	muscle cell differentiation	22	0.0162475	0.439461
GO:0003008	system process	51	0.0164399	0.439461
GO:0006470	protein dephosphorylation	33	0.017118	0.44168
GO:0048729	tissue morphogenesis	33	0.017118	0.44168
GO:0007606	sensory perception of chemical stimulus	8	0.0182704	0.44168
GO:0003013	circulatory system process	20	0.0188092	0.44168
GO:0002011	morphogenesis of an epithelial sheet	4	0.0191478	0.44168
GO:0003157	endocardium development	4	0.0191478	0.44168
GO:0006083	acetate metabolic process	4	0.0191478	0.44168
GO:0007223	Wnt signaling pathway, calcium modulating pathway	4	0.0191478	0.44168
GO:0001525	angiogenesis	12	0.0192352	0.44168
GO:0006814	sodium ion transport	11	0.0196397	0.44168
GO:0001704	formation of primary germ layer	10	0.0197289	0.44168
GO:0035150	regulation of tube size	10	0.0197289	0.44168
GO:0050880	regulation of blood vessel size	10	0.0197289	0.44168
GO:0070838	divalent metal ion transport	27	0.0210209	0.459127
GO:0072511	divalent inorganic cation transport	27	0.0210209	0.459127
GO:0007167	enzyme linked receptor protein signaling pathway	60	0.0215395	0.464785
GO:0007369	gastrulation	26	0.0228001	0.486131
GO:0002009	morphogenesis of an epithelium	29	0.0237248	0.499896
GO:0016331	morphogenesis of embryonic epithelium	5	0.0294801	0.599988
GO:0035567	non-canonical Wnt signaling pathway	5	0.0294801	0.599988
GO:0097164	ammonium ion metabolic process	5	0.0294801	0.599988
GO:0003012	muscle system process	13	0.0302513	0.608764
GO:0001568	blood vessel development	22	0.0316399	0.617058
GO:0055001	muscle cell development	12	0.0320415	0.617058
GO:0055002	striated muscle cell development	12	0.0320415	0.617058
GO:0070925	organelle assembly	12	0.0320415	0.617058
GO:0042310	vasoconstriction	6	0.0345561	0.658403
GO:0044708	single-organism behavior	9	0.0364739	0.684544
GO:0030239	myofibril assembly	8	0.0370747	0.684544
GO:0031032	actomyosin structure organization	8	0.0370747	0.684544
GO:0009987	cellular process	1476	0.0386107	0.70563
GO:0009887	organ morphogenesis	54	0.0398056	0.720119
GO:0007507	heart development	31	0.0425859	0.762714
GO:0001944	vasculature development	25	0.0432892	0.767633
GO:0007186	G-protein coupled receptor signaling pathway	30	0.0462632	0.795111
GO:0098609	cell-cell adhesion	21	0.0463322	0.795111
GO:0070887	cellular response to chemical stimulus	42	0.0488147	0.795111
GO:0007517	muscle organ development	12	0.0499327	0.795111
GO:0031016	pancreas development	12	0.0499327	0.795111
